# Supplementary material for: Exploring confidence development in interprofessional teams: A pre-post analysis of a health and social care education module
Source: PLoS One. 2025 Jul 15;20(7):e0327640. doi: 10.1371/journal.pone.0327640 (PMC12262864; doi:10.1371/journal.pone.0327640)
Supplement: S1 Text — (XLSX) [file pone.0327640.s001.xlsx]

## Sheet: Sheet1
ID	PAIR	VAR00009	Teamwork_1	Collaboration_1	Communication_1	TotalConfidence	Teamwork_2	Collaboration_2	Communication_2	TotalConfidence_2	V4	V5	V6	Q1	Q2	Q3	Q4	Q5	Q6	Q7	Q8	Q9	Q10	Q11	Q12	Q13	Q14	Q15	Q16	Q17	Q18	Q19	Q20	Q21	Q22	Q23	Q24	Q25	Q26	Q27	Q28	Q29	Q30	Q31	Q32	Q33	Q34	Q35	Q36
78	1	1	40	18	18	76	52	29.845	19	100.845	Mental Health Nursing	50+	Male	2	3	3	3	3	2	2	2	2	2	2	3	2	2	3	3	2	2	3	3	2	2	2	2	2		2	2	2	2	3	3	3	3	3	2
118	2	1	54	26	30	110	58	27	26	111	Learning Disability Nursing	41-50	Female	2	2	3	3	3	3	3	3	4	3	4	4	3	3	4	4	4	3	3	1	3	2	3	2	3	3	2	2	3	3	3	3	3	2	2	3
107	3	1	55	28	23	106	60	27	27	114	Mental Health Nursing	41-50	cisfemale	3	3	3	3	3	3	3	2	3	2	3	3	2	2	3	2	3	3	3	2	2	3	3	3	3	4	3	3	3	2	3	3	3	3	3	3
30	4	1	35	19	15	69	55	31	22	108	Occupational Therapy	41-50	female	2	1	3	3	2	2	2	1	2	2	2	2	1	1	2	2	2	2	2	1	1	2	2	2	1	2	2	2	2	2	2	2	2	1	2	2
213	5	1	59	29.845	19	107.845	66	35	28	129	Learning Disability Nursing	41-50	FEMALE	2	1	3	2		3	3	2	2	2	2	3	1	1	3	2	3	3	3	3	3	2	4	4	4	4	3	3	3	4	3	4	4	2	3	4
129	6	1	37	18	14	69	60	28	29	117	Learning Disability Nursing	41-50	female	2	2	2	2	2	2	2	1	2	1	2	2	2	1	1	1	2	2	2	2	1	2	2	2	2	2	2	2	2	2	2	2	2	2	2	2
5	7	1	68	32	18	118	59	27	26	112	Learning Disability Nursing	41-50	female	1	4	3	4	4	4	3	2	2	1	2	2	1	1	2	4	4	3	4	4	2	4	4	4	4	4	4	3	3	4	3	3	3	3	3	4
21	8	1	66	32	22	120	74	34	30	138	Adult Nursing	41-50	Female	3	3	4	4	4	4	3	2	3	2	4	4	4	0	0	4	4	4	4	4	3	3	3	2	4	4	4	3	3	3	3	3	3	3	3	3
108	9	1	54	24	15	93	60	27	26	113	Diagnostic Imaging	41-50	Male	2	3	3	2	2	2	2	2	2	2	1	2	1	1	2	2	2	2	2	2	3	3	3	3	3	3	3	3	3	3	3	3	3	3	3	3
13	10	1	64	32	29	125	80	36	36	152	Adult Nursing	31-40	male	2	3	4	4	4	4	4	3	3	2	3	3	4	3	3	2	4	4	4	3	3	3	4	3	3	3	3	3	4	4	4	3	3	2	3	4
68	11	1	73	36	35	144	74	34	35	143	Adult Nursing	31-40	Female	2	3	4	4	4	4	4	4	4	3	4	4	4	4	4	4	4	4	4	4	3	4	4	2	3	4	4	4	4	4	4	4	4	4	4	4
224	12	1	34	22	12	68	67	35	26	128	Mental Health Nursing	31-40	women	2	2	1	3	2	1	1	1	2	1	2	2	1	2	1	2	1	2	2	1	2	3	3	1	1	3	3	2	2	1	2	2	2	2	2	2
219	13	1	60	27	27	114	80	36	36	152	Podiatry	31-40	Female	3	3	3	3	3	3	3	3	3	3	3	3	3	3	3	3	3	3	3	3	3	3	3	3	3	3	3	3	3	3	3	3	3	3	3	3
24	14	1	59	26	23	108	73	35	27	135	Learning Disability Nursing	31-40	Female	2	4	3	3	2	3	3	3	2	2	3	3	2	2	3	3	3	3	3	3	2	3	3	3	3	2	3	3	3	2	2	3	3	4	3	4
11	15	1	68	32	25.6356	125.636	60	27	27	114	Learning Disability Nursing	31-40	FEMALE	2	4	3	4	4	4		3	3	4	3	4	4	2	3	4	4	4	3	4	3	4	4	4	4	0	4	4	4	4	4	3	3	3	4	4
18	16	1	46	27	18	91	76	36	33	145	Mental Health Nursing	31-40	Female	2	2	2	3	3	3	3	2	2	1	3	3	1	1	2	2	3	3	2	2	1	3	3	2	2	3	3	3	3	2	3	3	2	2	3	3
56	17	1	59	27	26	112	80	36	36	152	Learning Disability Nursing	31-40	female	2	3	3	3	3	3	3	3	3	3	3	3	3	3	2	3	3	3	3	3	3	3	3	3	3	3	3	3	3	3	3	3	3	3	3	3
91	18	1	59	35	26	120	58	29	21	108	Mental Health Nursing	31-40	Female	2	3	3	4	4	3	3	3	3	2	3	4	3	3	3	3	3	4	3	3	2	3	4	3	3	4	4	4	3	3	3	3	3	3	3	4
57	19	1	60	27	27	114	61.5357	29.845	27	118.381	Adult Nursing	31-40	Female	3	3	3	3	3	3	3	3	3	3	3	3	3	3	3	3	3	3	3	3	3	3	3	3	3	3	3	3	3	3	3	3	3	3	3	3
163	20	1	47	24	14	85	61.5357	27	22	110.536	Adult Nursing	31-40	FEMALE	2	2	2	3	3	3	2	1	1	1	2	3	1	1	2	2	2	2	3	3	1	3	3	3	3	3	3	2	2	3	3	3	3	2	2	2
172	21	1	66	35	26	127	57	26	24	107	Learning Disability Nursing	31-40	Woman	0	3	4	4	4	4	3	2	3	3	3	4	3	2	3	4	4	4	4	4	2	3	4	4	3	4	4	4	3	4	4	3	4	3	3	4
33	22	1	59	27	27	113	60	27	27	114	Mental Health Nursing	31-40	FEMALE	3	3	2	3	3	3	3	3	3	3	3	3	3	3	3	3	3	3	3	3	3	3	3	3	3	3	3	3	3	3	3	3	3	3	3	3
38	23	1	52	25	19	96	73	36	30	139	Diagnostic Imaging	31-40	Male	2	2	2	3	3	2	2	2	3	2	2	2	2	2	2	2	3	3	2	3	3	3	3	2	2	3	3	3	2	2	3	3	3	3	3	3
113	24	1	37	18	16	71	78	36	21	135	Mental Health Nursing	31-40	Female	2	2	2	2	2	2	2	2	2	1	2	2	2	2	1	1	2	2	1	2	1	2	2	2	2	2	2	2	2	2	2	2	2	2	2	2
140	25	1	73	36	35	144	57	27	25	109	Adult Nursing	31-40	Female	0	3	4	4	4	3	4	4	4	4	4	4	4	4	4	4	4	4	4	4	3	4	4	4	4	4	4	4	4	4	4	4	4	4	3	4
22	26	1	62	30	35	127	60	27	28	115	Diagnostic Imaging	31-40	female	3	3	4	4	4	4	4	4	4	4	4	4	4	3	4	4	0	4	4	4	3	3	3	3	3	3	3	3	3	3	3	3	3	3	3	3
36	27	1	65	29.845	24	118.845	74	36	35	145	Podiatry	31-40	Male	2	3	3	4	4	4	3	3	2	2	2	3	2	3	3	4	4	3	3	4	3	4	4	3	2	4	3	4		3	4	2	3	3	4	4
8	28	1	54	27	14	95	74	35	36	145	Child Nursing	22-30	Female	3	3	2	3	3	2	3	1	2	1	2	1	1	1	1	2	3	3	2	2	2	4	4	2	3	3	3	3	4	4	4	3	2	2	3	3
17	29	1	73	32	33	138	58	27	25	110	Mental Health Nursing	22-30	female	3	4	4	3	4	3	4	4	4	3	4	4	4	4	3	3	4	4	3	3	3	4	3	4	4	4	4	3	3	4	4	4	3	4	4	4
176	31	1	37	19	16	72	65	31	25.6356	121.636	Podiatry	22-30	Male	1	1	2	2	2	2	2	2	2	1	1	1	2	2	2	2	3	2	2	2	1	2	2	2	2	2	3	3	2	2	2	2	1	2	2	2
225	32	1	55	24	28	107	80	36	36	152	Adult Nursing	22-30	Female	2	2	1	2	3	3	3	3	4	2	3	3	4	3	3	3	3	3	3	4	3	3	3	2	3	2	2	3	2	3	3	3	3	2	3	4
40	33	1	61.5357	22	12	95.5357	71	33	26	130	Adult Nursing	22-30	FEMALE	2	2	3	2	3	1	2	1	2	1	2	2	1	1	1	1	2	3	2	2	1	3	3	2		2	3	1	3	2	2	2	2		2	3
221	34	1	54	26	22	102	73	36	31	140	Occupational Therapy	22-30	Female	3	2	3	3	3	3	3	2	2	2	3	3	2	3	2	3	3	3	3	3	3	3	3	3	3	3	3	3	3	3	3	3	2	2	2	2
142	35	1	44	26	16	86	60	33	15	108	Podiatry	22-30	Man	0	1	2	3	4	1	4	1	2	1	2	3	1	2	2	2	3	3	3	3	2	4	4	2	3	4	2	2	1	2	2	0	2	2	4	3
158	36	1	31	19	14	64	80	36	25.6356	141.636	Diagnostic Imaging	22-30	FEMALE	2	1	1	2	3	2	2	1	2	2	2	2	1	1	1	2	2	2	1	2	1	2	2	1	2	2	2	2	2	1	1	2	2	1	2	2
200	37	1	60	30	22	112	64	35	23	122	Mental Health Nursing	22-30	Female	2	3	3	4	4	3	3	3	3	2	3	3	1	2	2	3	3	3	3	4	2	3	3	3	3	0	4	4	4	4	4	4	4	2	2	4
160	38	1	60	30	24	114	64	28	26	118	Adult Nursing	22-30	Female	3	2	4	0	4	4	3	1	3	2	3	3	3	2	3	3	3	3	3	3	2	3	3	3	3	4	4	4	4	4	4	4	4	2	2	4
190	39	1	48	21	27	96	47	24	36	107	Adult Nursing	22-30	Female	3	3	3	3	3	3	3	3	3	3	3	3	3	3	3	3	3	3	3	3	2	2	2	2	2	2	2	2	2	2	2	2	2	2	2	2
26	40	1	63	28	22	113	77	35	34	146	Adult Nursing	22-30	Female	2	2	3	3	3	2	2	2	2	2	3	3	3	3	3	3	3	3	3	3	2	3	3	3	3	3	3	3	3	3	4	4	4	4	4	4
110	41	1	59	33	21	113	74	36	34	144	Adult Nursing	22-30	female	3	1	2	3	3	3	3	2	3	2	3	3	2	1	2	3	3	3	3	0	3	3	4	4	3	4	4	4	4	4	4	4	3	3	4	4
181	42	1	59	34	18	111	73	36	27	136	Mental Health Nursing	22-30	FEMALE	3	2	2	4	4	3	3	1	2	1	3	4	1	1	3	3	4	3	3	4	3	3	4	2	3	4	4	3	3	3	3	3	3	2	4	4
100	43	1	58	32	18	108	40	4	22	66	Child Nursing	22-30	Female	3	4	3	4	4	3	3	2	2	1	3	3	1	1	2	3	3	4	3	4	2	3	4	3	3	4	3	3	3	3	3	4	0	2	3	4
184	44	1	63	31	26	120	70	31	31	132	Adult Nursing	22-30	Female	3	4	4	4	4	3	3	3	3	2	3	3	3	3	3	2	3	3	3	3	3	3	3	3	3	3	4	3	4	3	4	4	3	3	3	3
43	45	1	59	27	27	113	60	27	27	114	Adult Nursing	22-30	Female	2	3	3	3	3	3	3	3	3	3	3	3	3	3	3	3	3	3	3	3	3	3	3	3	3	3	3	3	3	3	3	3	3	3	3	3
174	46	1	65	29	30	124	64	35	23	122	Mental Health Nursing	22-30	Female	4	3	3	4	4	4	3	3	4	3	4	3	3	3	3	3	4	4	4	4	3	3	3	3	3	3	3	3	3	3	3	3	3	3	3	3
78	47	1	65	33	27	125	80	36	35	151	Adult Nursing	22-30	Female	4	4	2	4	4	4	3	2	3	2	3	4	3	4	3	4	4	4	4	4	3	3	4	3	3	4	3	3	3	3	3	3	2	2	4	4
208	48	1	49	27	16	92	59	27	26	112	Adult Nursing	22-30	Female	2	1	2	3	3	3	2	1	1	1	2	3	2	2	2	2	3	3	3	3	1	2	3	3	3	3	3	3	3	3	3	3	2	2	3	3
93	49	1	58	27	28	113	60	27	27	114	Occupational Therapy	31-40	Female	2	3	3	3	3	4	3	3	3	3	3	3	3	3	3	3	3	3	3	3	3	3	3	2	3	3	3	3	3	3	3	3	3	3	3	3
45	50	1	79	36	32	147	79	36	36	151	Podiatry	22-30	Male	4	4	4	4	4	4	4	3	4	4	3	4	4	3	3	4	4	4	4	4	4	4	4	4	4	4	4	4	4	4	4	4	4	3	4	4
210	51	1	60	32	22	114	60	31	23	114	Child Nursing	22-30	Female	3	2	3	4	4	3	3	2	2	2	3	3	2	2	3	3	3	3	3	3	3	3	3	3	3	4	4	3	3	3	3	4	3	2	4	4
222	52	1	59	25	26	110	66	34	30	130	Child Nursing	22-30	Female	3	4	4	0	0	0	4	3	4	4	4	3	3	2	2	2	0	4	4	4	3	4	4	4	4	4	4	3	3	4	0	0	0	4	4	4
94	53	1	56	30	22	108	64	32	24	120	Diagnostic Imaging	22-30	FEMALE	3	3	3	4	4	3	3	2	3	2	3	4	2	2	2	3	3	3	3	2	2	3	3	3	3	3	3	3	3	3	3	3	3	2	3	3
52	54	1	54	32	18	104	70	35	28	133	Adult Nursing	18-21	FEMALE	2	2	2	3	3	3	2	1	2	1	2	3	2	2	3	3	0	4	0	0	3	3	3	3	3	4	4	4	4	4	4	4	4	4	4	4
188	55	1	60	29	27	116	64	32	29	125	Mental Health Nursing	18-21	Female	3	3	2	3	4	4	4	3	3	2	3	3	3	3	2	3	3	2	3	3	3	3	3	3	3	3	3	3	3	3	4	4	3	3	3	4
179	56	1	48	26	21	95	74	36	30	140	Adult Nursing	18-21	Female	3	3	3	4	3	3	2	2	3	2	2	3	3	2	2	2	3	0	4	3	2	2	3	2	2	2	4	2	2	3	3	2	3	2	2	3
154	57	1	71	34	30	135	75	35	34	144	Radiotherapy and Oncology	18-21	Female	3	3	2	3	3	4	3	2	4	4	3	4	4	3	3	3	4	4	4	4	3	4	4	4	4	4	4	4	4	3	4	4	4	3	3	4
76	59	1	66	18	30	114	76	36	35	147	Learning Disability Nursing	18-21	Female	2	4	4	0	0	4	4	3	4	3	4	4	2	2	4	3	0	4	3	4	3	4	0	4	4	4	3	2	2	3	3	4	4	2	4	3
211	60	1	46	22	22	90	74	34	33	141	Mental Health Nursing	18-21	Female	2	2	2	3	3	3	2	2	3	2	2	3	3	3	2	2	3	3	2	3	2	2	2	2	2	2	2	2	2	2	2	2	3	3	3	3
147	62	1	49	25	20	94	80	36	36	152	Adult Nursing	18-21	female	2	2	3	3	3	3	3	2	2	1	3	3	2	1	3	3	3	3	2	2	2	3	3	3	2	2	3	3	3	1	3	2	2	3	3	2
159	63	1	57	29.845	23	109.845	60	27	27	114	Occupational Therapy	18-21	Female	2	3	3	3	3	2	3	2	3	3	3	3	3	2	2	2	3	3	3	3	2	3	3	3	3	3	3	3		3	3	3	3	3	3	3
149	64	1	57	29	19	105	63	32	23	118	Adult Nursing	18-21	Female	0	2	2	3	2	2	2	2	2	1	3	3	2	3	2	3	4	4	4	4	1	3	4	3	3	4	4	3	3	3	3	3	3	2	3	3
103	65	1	57	32	25.6356	114.636	61.5357	30	24	115.536	Diagnostic Imaging	18-21	Female	3	3	3	3	3	2	3	2	2	2		3	3	1	2	3	3	3	3	4	3	2	3	2	2	4	4	4	4	3	3	3	3	2	3	4
83	66	1	47	25	20	92	71	34	28	133	Adult Nursing	18-21	Female	3	2	2	3	3	3	2	2	2	2	3	3	2	2	2	2	3	3	2	3	2	2	3	3	2	3	3	2	2	2	3	2	2	2	3	3
207	67	1	57	30	23	110	60	27	27	114	Diagnostic Imaging	18-21	Female	3	2	3	4	4	3	2	3	3	2	3	3	3	2	2	3	4	4	2	3	3	3	3	3	3	3	3	3	3	3	3	3	3	1	2	4
124	68	1	53	22	24	99	61	29	25.6356	115.636	Adult Nursing	18-21	Female	2	3	3	3	3	3	3	3	3	2	2	2	3	3	2	3	3	3	3	3	2	3	2	2	3	3	2	2	3	2	3	3	3	2	2	2
122	69	1	52	29	21	102	69	35	21	125	Learning Disability Nursing	18-21	Female	3	3	1	4	4	2	2	4	3	1	3	4	0	3	3	2	3	3	3	4	2	2	3	2	3	3	3	2	3	2	3	3	2	3	3	3
185	70	1	55	31	22	108	64	32	29	125	Child Nursing	18-21	Female	3	3	2	4	4	3	2	2	2	2	3	3	3	3	2	3	3	3	3	3	2	3	3	2	3	4	4	3	3	4	4	3	2	2	2	3
16	71	1	64	36	23	123	71	33	31	135	Occupational Therapy	18-21	Female	3	2	3	4	4	4	3	3	3	2	3	4	2	1	2	3	4	3	2	3	3	3	4	2	4	4	4	4	4	4	4	4	2	4	4	4
50	72	1	71	36	26	133	78	36	28	142	Diagnostic Imaging	18-21	Female	3	2	3	4	4	4	3	3	3	3	4	4	2	2	2	4	4	4	4	3	4	4	4	4	4	4	4	4	4	3	4	3	4	3	4	4
198	73	1	67	35	29	131	80	36	36	152	Mental Health Nursing	18-21	Female	3	2	4	4	4	4	4	2	4	2	4	4	3	3	3	4	3	4	3	4	3	4	4	4	3	4	4	4	4	4	3	4	3	3	3	3
152	74	1	54	28	22	104	61.5357	34	27	122.536	Occupational Therapy	18-21	Female	3	2	3	4	4	2	2	2	3	4	2	0	2	3	2	4	3	3	4	0	2	2	4	4	2	4	4	4	4	4	2	3	2	3	2	0
35	75	1	68	35	23	126	80	36	35	151	Child Nursing	18-21	Female	3	3	3	4	4	3	3	2	3	2	3	3	3	2	2	3	3	4	3	4	3	3	4	3	3	4	4	4	4	4	4	4	4	4	3	4
92	76	1	73	33	26	132	78	36	36	150	Diagnostic Imaging	18-21	Female	3	4	3	4	4	3	4	2	3	2	3	3	3	3	3	4	4	4	4	4	3	4	4	4	3	3	4	4	3	3	3	4	4	4	4	4
89	77	1	57	31	23	111	63	30	29	122	Mental Health Nursing	18-21	Male	2	2	3	3	4	3	3	2	3	2	3	3	2	2	3	3	2	3	3	3	3	2	4	3	3	4	4	3	3	3	3	4	3	3	3	3
202	78	1	61	35	26	122	77	36	32	145	Occupational Therapy	18-21	Female	3	3	2	4	4	3	3	2	4	2	3	4	2	3	4	3	3	3	3	2	3	4	4	3	4	4	4	4	3	3	4	4	3	2	3	4
175	79	1	47	25	16	88	57	31	26	114	Diagnostic Imaging	18-21	Female	3	3	2	3	3	2	2	2	2	2	2	3	1	1	2	2	2	2	2	2	2	2	3	2	3	3	2	2	3	2	3	3	2	2	3	3
120	80	1	57	27	25.6356	109.636	76	33	31	140	Learning Disability Nursing	50+	Male	2	2	2	3	3	3	2	2	2	2	3	3	3	2		3	3	3	3	3	3	3	3	3	3	3	3	3	3	3	3	3	3	3	3	3
134	81	1	59	30	19	108	73	36	28	137	Podiatry	41-50	Female	3	3	2	3	3	3	2	2	2	2	3	2	2	1	2	3	3	3	3	3	2	3	3	2	3	4	4	4	3	3	4	3	2	3	4	4
102	82	1	64	36	32	132	80	36	36	152	Learning Disability Nursing	31-40	Female	4	4	4	4	4	4	4	4	4	3	4	4	4	2	3	4	0	0	0	0	4	4	4	4	4	4	4	4	4	4	4	4	4	4	4	4
[truncated: 21 more columns]
